# Supplementary material for: Heterologous expression, purification and biochemical characterization of a glutamate racemase (MurI) from Streptococcus mutans UA159
Source: PeerJ. 2019 Dec 20;7:e8300. doi: 10.7717/peerj.8300 (PMC6927343; doi:10.7717/peerj.8300)
Supplement: Supplemental Information 7 [file peerj-07-8300-s007.txt]

>gi|24378087|gb|AAN59353.1|AE015000_11 putative glutamate racemase [Streptococcus mutans UA159]
MDNRPIGFLDSGVGGLTVVRELMRQLPHEEVIYIGDSARAPYGPRPAKQIKTYTWELVNFLLTKKVKMIV
FACNTATAVVWEEVKEKLDIPVLGVILPGSSAAIKSTISGQIGIIGTPMTIKSNIYEQKIRDLSPQMKVR
SLACPKFVPIVESNKMNSSVAKKIVYESLSPLVGKIDTLVLGCTHYPLLRPIIQNVMGPDVELIDSGAEC
VRDISVLLNYFDLNRSRTSKVLHHRFYTTASVASFKEIASDWLPLAIEVEHVTL
>gi|392603880|gb|AFM82044.1| glutamate racemase [Streptococcus mutans GS-5]
MDNRPIGFLDSGVGGLTVVRELMRQLPHEEVIYIGDSARAPYGPRPAKQIKTYTWELVNFLLTKKVKMIV
FACNTATAVVWEEVKEKLDIPVLGVILPGSSAAIKSTISGQIGIIGTPMTIKSNIYEQKILDLSPQMKVR
SLACPKFVPIVESNKMNSSVAKKIVYESLSPLVGKIDTLVLGCTHYPLLRPIIQNVMGPDVELIDSGAEC
VRDISVLLNYFDLNRSRTSKVLHHRFYTTASVASFKEIASDWLPLAIEVEHVTL
>gi|662567654|gb|KER08828.1| glutamate racemase [Streptococcus mitis]
MDNRPIGFLDSGVGGLTVVRELMRQLPHEEIVYIGDSARAPYGPRPAEQIREYTWQLVNFLLTKDVKMIV
IACNTATAVVWEEIKAQLDIPVLGVILPGASAAIKSSQGGKIGVIGTPMTVQSDIYRQKINDLDPDLQVE
SLACPKFAPLVESGALSTSVTKKVVYETLRPLVGKVDSLILGCTHYPLLRPIIQNVMGPKVQLIDSGAEC
VRDISVLLNYFEINRGRDAGPLHHRFYTTASSQSFAQIGEEWLEKEIHVEHVEL
>gi|660360472|gb|KEO46897.1| glutamate racemase [Streptococcus salivarius]
MDNRPIGFLDSGVGGLTVVRELKRQLPHESIVYIGDSARAPYGPRPAEQIREYTWQLVKFLLTKDVKMIV
IACNTATAVVWEEIKGALDIPVLGVVLPGSSAAIKSSQSGHIGVIGTPMTIASNIYEQKIKHLAPQMNVL
SLSCPRFAPIVESNEINSSVAKKIVYESMAPLVGKVDTLVLGCTHYPLLRPIIQNVMGPSVKLIDSGAET
VRDVSVLLNYFEINRSREVEDKTEEYYTTASVLGFKEIAEQWLGEEVAVQHVDLDKELEND
>gi|488931802|ref|WP_002842877.1| MULTISPECIES: glutamate racemase [Peptostreptococcus]
MDNRPIGVFDSGLGGLTVLREIHKRLANEDTVYFGDTARVPYGPRSKETIIKYTFQAINFLIQQDVKAIV
IACNTATARALEEAKAEYNVPIIGVIEAGARSAVEYTNNKVVGVIGTLGTINSKAYVNTIRSMDESIRVI
DKACPLFVPLVEEGWANEEISSTAAHMYLDELVEKGVDSIVLGCTHYPILKRTIGMAVGQEIKLINPAKE
TALELKEILNQANLLNDKADEGVCKYYVSDINEQFSKVASEFMKKEITDLEKVEIHRF
>gi|488983805|ref|WP_002894602.1| glutamate racemase [Streptococcus sanguinis]
MDNRPIGFLDSGVGGLTVVRELMRQLPHEEVIYIGDSARAPYGPRPAEQIRAYTWQLVNFLLTKDVKMIV
IACNTATAVVWEEVKEKLDIPVLGVILPGASAAIKSTASGRIGVIGTPMTVSSDIYRQKIEALSPEMQVE
SLACPKFVPLVESNELHSSLTKKVVYETLQPLAGQVDTLVLGCTHYPLLRPIIQNRMGPNVKLIDSGAEC
VRDISVLLNYFEINRSREKQELNHQFYTTANAKSFSEIAESWLGLKVNVEHVSL
