# Supplementary material for: Heterologous expression, purification and biochemical characterization of a glutamate racemase (MurI) from Streptococcus mutans UA159
Source: PeerJ. 2019 Dec 20;7:e8300. doi: 10.7717/peerj.8300 (PMC6927343; doi:10.7717/peerj.8300)
Supplement: Supplemental Information 13 [file peerj-07-8300-s013.xls]

## Sheet: Sheet1
Substrate	CD spectra (mean)
D-Glu (mM)	1 min	2 min	3 min	4 min	5 min
0.3125	-0.987589	-0.904334	-0.655621	-0.765657	-0.96797
0.625	-1.85995	-1.58753	-1.85009	-2.07855	-2.27412
1.25	-3.54716	-3.7819	-3.40805	-3.56492	-3.51815
2.5	-6.70503	-6.81231	-7.37065	-7.20441	-7.2607
5	-13.4233	-13.2049	-13.4382	-13.9324	-13.5501
10	-28.6336	-28.0239	-27.9654	-27.969	-28.8801
Substrate	CD spectra (mean)
L-Glu (mM)	1 min	2 min	3 min	4 min	5 min
0.3125	1.27901	1.12345	1.42117	1.18601	1.07964
0.625	2.28124	2.53325	2.26792	2.33087	2.13949
1.25	3.99588	3.64618	4.01472	4.24157	4.49719
2.5	7.77077	7.99082	8.23533	8.27256	8.06794
5	15.2707	15.5061	15.1306	15.1367	15.959
10	30.0175	29.8393	30.0063	30.2444	30.9719
