# Supplementary material for: Heterologous expression, purification and biochemical characterization of a glutamate racemase (MurI) from Streptococcus mutans UA159
Source: PeerJ. 2019 Dec 20;7:e8300. doi: 10.7717/peerj.8300 (PMC6927343; doi:10.7717/peerj.8300)
Supplement: Supplemental Information 14 [file peerj-07-8300-s014.xls]

## Sheet: Sheet1
OD	pH
340 nm	6	6.5	7	7.5	8	8.5	9	9.5	10	10.5
A1	0.322	0.337	0.676	0.773	0.842	0.767	0.458	0.476	0.447	0.382
A2	0.323	0.339	0.677	0.776	0.846	0.768	0.46	0.477	0.413	0.392
A3	0.324	0.341	0.678	0.779	0.847	0.769	0.462	0.477	0.414	0.396
B1	0.326	0.343	0.679	0.835	0.848	0.77	0.463	0.477	0.416	0.399
B2	0.329	0.344	0.682	0.836	0.849	0.771	0.464	0.48	0.417	0.407
B3	0.33	0.348	0.683	0.839	0.851	0.772	0.468	0.481	0.418	0.408
C1	0.331	0.351	0.702	0.841	0.853	0.762	0.469	0.483	0.419	0.409
C2	0.332	0.357	0.704	0.84	0.856	0.764	0.471	0.495	0.42	0.41
C3	0.334	0.379	0.707	0.841	0.857	0.765	0.473	0.5	0.426	0.412
Mean	0.327889	0.348778	0.687556	0.817778	0.849889	0.767556	0.465333	0.482889	0.421111	0.401667
Relative activity	0.385802	0.41038	0.808995	0.962217	1	0.903125	0.547523	0.568179	0.49549	0.472611
