# Supplementary material for: Heterologous expression, purification and biochemical characterization of a glutamate racemase (MurI) from Streptococcus mutans UA159
Source: PeerJ. 2019 Dec 20;7:e8300. doi: 10.7717/peerj.8300 (PMC6927343; doi:10.7717/peerj.8300)
Supplement: Supplemental Information 15 [file peerj-07-8300-s015.xls]

## Sheet: Sheet1
OD	Temperature (°C)
340 nm	12.5	25	37.5	50	62.5	75	87.5	100
A1	0.808	0.939	1.042	0.901	0.629	0.449	0.301	0.266
A2	0.811	0.944	1.062	0.906	0.636	0.452	0.303	0.265
A3	0.819	0.945	1.076	0.908	0.642	0.453	0.304	0.273
B1	0.823	0.949	1.22	0.911	0.645	0.453	0.307	0.275
B2	0.824	0.953	1.238	0.913	0.648	0.454	0.316	0.276
B3	0.829	0.958	1.273	0.915	0.652	0.455	0.317	0.279
C1	0.83	0.96	1.289	0.919	0.653	0.456	0.319	0.29
C2	0.831	0.984	1.314	0.92	0.654	0.457	0.32	0.297
C3	0.833	0.996	1.328	0.921	0.655	0.458	0.321	0.298
Mean	0.823111	0.958667	1.20467	0.912667	0.646	0.454111	0.312	0.279889
relative activity	0.683269	0.795794	1	0.757609	0.536248	0.37696	0.258993	0.232337
