# Supplementary material for: Heterologous expression, purification and biochemical characterization of a glutamate racemase (MurI) from Streptococcus mutans UA159
Source: PeerJ. 2019 Dec 20;7:e8300. doi: 10.7717/peerj.8300 (PMC6927343; doi:10.7717/peerj.8300)
Supplement: Supplemental Information 17 [file peerj-07-8300-s017.xlsx]

## Sheet: Sheet1
OD	Temperature (°C)
340 nm	0	20	40	60	80
A1	0.875	0.863	0.78	0.43	0.251
A2	0.89	0.864	0.781	0.434	0.252
A3	0.924	0.868	0.786	0.438	0.252
B1	0.927	0.869	0.787	0.439	0.253
B2	0.928	0.871	0.788	0.44	0.253
B3	0.929	0.872	0.79	0.441	0.253
C1	0.932	0.858	0.791	0.444	0.254
C2	0.935	0.861	0.796	0.444	0.255
C3	0.937	0.862	0.797	0.445	0.255
Mean	0.919667	0.865333	0.788444	0.439444	0.253111
relative activity	1	0.940921	0.857315	0.47783	0.27522
